# Supplementary material for: A systematic review of the association between history of sexually transmitted infections and subsequent condom use in adolescents
Source: BMC Public Health. 2024 Apr 10;24:1000. doi: 10.1186/s12889-024-18322-2 (PMC11007949; doi:10.1186/s12889-024-18322-2)
Supplement: Supplementary file 1 — Additional file 1. Search strategies for MEDLINE (Ovid), Embase (Elsevier), and Web of Science. [file 12889_2024_18322_MOESM1_ESM.xlsx]

## Sheet: search_strategy
Supplementary table 1 : Search strategies for MEDLINE (Ovid), Embase (Elsevier) and Web of Science
Database / Consultation date		Concept	Search strategy
MEDLINE (Ovid) / 2022-12-16		Population : Adolescents	Adolescent/ OR (adolescen* OR teen* OR youth OR young).ab,ti,kw.
		Exposure : Sexually transmitted infections (STIs)	Trichomonas Infections/ or Trichomonas/ or trichomon*.ab,ti,kw. or Syphilis/ or syphilis.ab,ti,kw. or Gonorrhea/ or gonorrh?ea?.ab,ti,kw. or (gonococc* adj2 infection?).ab,ti,kw. or chlamydia infections/ or chlamydia/ or chlam?di*.ab,ti,kw. or lymphogranuloma venereum/ or (lymphogranuloma adj2 venereum).ab,ti,kw. or (nicolas and favre and disease).ab,ti,kw. or (frei and disease).ab,ti,kw. or Sexu…
		Outcome : Condom use	condoms/ OR condom?.ab,ti,kw. OR ((sex* OR intercourse?) ADJ2 (protected OR responsible OR safe OR condomless OR high-risk OR unprotected)).ab,ti,kw.
		Study designs : Observational studies*†	Epidemiologic Studies/ OR exp Case-Control Studies/ OR exp Cohort Studies/ OR Cross-Sectional Studies/ OR (epidemiologic ADJ (study OR studies)).ab,ti. OR case control.ab,ti. OR (cohort ADJ (study OR studies)).ab,ti. OR cross sectional.ab,ti. OR cohort analy$.ab,ti. OR (follow up ADJ (study OR studies)).ab,ti. OR longitudinal.ab,ti. OR retrospective$.ab,ti. OR prospective$.ab,ti. OR (observ$ ADJ3…
Embase (Elsevier) / 2022-12-16		Population : Adolescents	'adolescent'/de OR 'adolescence'/de OR adolescen*:ab,ti,kw OR teen*:ab,ti,kw OR youth:ab,ti,kw OR young:ab,ti,kw
		Exposure : Sexually transmitted infections (STIs)	'trichomoniasis'/de OR 'trichomonas'/de OR trichomon*:ab,ti,kw OR 'syphilis'/de OR syphilis:ab,ti,kw OR 'gonorrhea'/de OR gonorrh$ea$:ab,ti,kw OR ((gonococc* NEAR/2 infection$):ab,ti,kw) OR 'chlamydia infection'/de OR 'chlamydia'/de OR chlam$di*:ab,ti,kw OR 'lymphogranuloma venereum'/de OR ((lymphogranuloma* NEAR/2 venereum):ab,ti,kw) OR (frei:ab,ti,kw AND disease:ab,ti,kw) OR (nicolas:ab,ti,kw A…
		Outcome : Condom use	'condom'/de OR 'condom use'/de OR condom$:ab,ti,kw OR (((sex* OR intercourse$) NEAR/2 (protected OR responsible OR safe OR condomless OR 'high risk' OR unprotected)):ab,ti,kw)
		Study designs : Observational studies*†	'epidemiology'/de OR 'case control study'/exp OR 'cohort analysis'/de OR 'cross-sectional study'/de OR 'case study'/de OR 'follow up'/de OR 'longitudinal study'/de OR 'retrospective study'/de OR 'prospective study'/de OR 'observational study'/de OR 'correlational study'/de OR epidemiologic:ab,ti OR (case AND control:ab,ti) OR (case AND referent:ab,ti) OR (case AND stud$:ab,ti) OR (case AND series…
Web of Science / 2022-12-05		Population : Adolescents	TS = (adolescen* or teen* or youth OR young)
		Exposure : Sexually transmitted infections (STIs)	TS=(trichomon* OR syphilis OR gonorrhea OR gonorrhoea OR gonorrhoeae OR (gonococc* NEAR/2 (infection OR infections)) OR chlamidi* OR chlamydi* OR (lymphogranuloma* NEAR/2 venereum) OR (frei AND disease) OR (nicolas AND favre AND disease) OR (sexual* NEAR/2 transmi* NEAR/2 (infection OR infections OR disease OR diseases)))
		Outcome : Condom use	TS=(condom OR condoms OR ((sex* or intercourse or intercourses) NEAR/2 (protected or responsible or safe or condomless or "high risk" or unprotected)))
		Study designs : Observational studies*	TS= ((epidemiologic NEAR/2 (study or studies)) OR (case AND control) OR (case AND referent) OR (case AND stud*) OR (case AND series) OR (cohort OR cohorts NEAR/2 (study or studies)) OR (cross AND sectional) OR (follow AND up NEAR/2 (study OR studies)) OR longitudinal OR retrospective OR retrospectives OR prospective OR prospectives OR (observational NEAR/3 (study OR studies)) OR (controlled AND b…
*	Search strategy for the observational studies is inspired by the strategy for MEDLINE (Ovid) mentioned in Li et al. 2019 and Avau et al. 2021, so that the cross-sectional studies in the form of surveys or questionnaires are included in the results.
†	The keywords (:kw) were not used in the “Study designs” concept to respect the original structure of the search strategies presented by Li et al. 2019 and Avau et al. 2021.
